# Supplementary material for: Neuroligin 2 regulates absence seizures and behavioral arrests through GABAergic transmission within the thalamocortical circuitry
Source: Nat Commun. 2020 Jul 27;11:3744. doi: 10.1038/s41467-020-17560-3 (PMC7385104; doi:10.1038/s41467-020-17560-3)
Supplement: Supplementary file 4 — Source Data [file 41467_2020_17560_MOESM4_ESM.xlsx]

## Sheet: Fig. 1
Figure 1e
Proportion of time (%)	WT	0.1019	0.1019	0.0185	0.2647	0.0185	0.1528	0.1991	0.3194
	NLG2 KO	8.4676	7.5764	20.6065	7.7917	9.787	16.2639	9.9213	16.4213	18.7685	13.7731
Number of events	WT	22	21	4	35	4	19	33	59
	NLG2 KO	497	634	751	493	653	750	684	818	715	789
Duration (s)	WT	1	1.0476	1	1.0286	1	1.7368	1.303	1.1695
	NLG2 KO	4.5093	2.8606	5.9428	3.3846	3.1533	4.6359	3.1592	4.2908	5.6252	3.7584
Figure 1f
Proportion of time (%)	Wake	21.1501	19.9133	23.8864	15.3805	21.1692	16.0768
	NREM	0	0.0479	0.7774	0.0154	1.6198	0.0831
	REM	26.2945	57.7161	44.6646	28.4884	36.6412	45.1327
Duration (s)	Wake	4.475	5.73	4.15	3.55	5.73	2.81
	NREM	2	1.315	0.5	1.5	2.63	1
	REM	6.005	6.935	5.36	5.245	6.1	5.43
Figure 1g
Wake		Frequency	4	8	12	16	20	24	28	32	36	40	44	48	52	56
	WT	Power mean	24.02	28.1783	20.13	6.7117	4.5383	3.5983	2.8983	2.5383	2.125	1.7533	1.4067	1.0066	0.668	0.4236
		error	0.9185	0.7186	1.2214	0.1701	0.0851	0.0521	0.0902	0.1089	0.1245	0.1386	0.1207	0.0837	0.0481	0.031
	NLG2 KO	Power mean	22.3263	37.225	15.7688	7.8075	4.6838	3.1575	2.2325	1.745	1.3712	1.066	0.7908	0.5295	0.3659	0.2716
		error	2.2042	1.8323	0.5963	0.4797	0.2173	0.1906	0.1343	0.1388	0.135	0.1252	0.1079	0.085	0.0777	0.0737
	Frequency
	4	WT	22.57	26.81	21.69	25	21.9	26.15	NLG2 KO	13.43	31.46	16.42	24.78	19.81	19.75	23.23	29.73
	8		28.08	25.23	29.74	29.76	27.17	29.09		36.57	26.03	41.65	38.89	43.3	38.45	36.85	36.06
	12		23.5	20.29	22.82	16.86	21.01	16.3		18.83	14.22	17.23	13.87	16.54	15.41	15.56	14.49
	16		6.81	6.31	6.98	7.24	6.13	6.8		9.88	6.75	9.25	5.94	8.75	7.69	7.13	7.07
	20		4.38	4.35	4.49	4.73	4.42	4.86		5.89	4.57	5.09	4.01	4.32	4.97	4.49	4.13
	24		3.53	3.51	3.48	3.55	3.77	3.75		3.83	3.85	3.28	2.87	2.49	3.33	3.18	2.43
	28		2.69	2.83	2.69	2.92	3.28	2.98		2.74	2.26	2.36	2.18	1.58	2.53	2.41	1.8
	32		2.25	2.51	2.28	2.58	2.98	2.63		2.16	1.49	1.69	1.97	1.07	2.11	2.05	1.42
	36		1.85	2.3	1.76	2.13	2.6	2.11		1.73	1.2	1.16	1.75	0.7493	1.74	1.59	1.05
	40		1.45	2.02	1.35	1.76	2.25	1.69		1.37	0.9657	0.7839	1.51	0.5438	1.4	1.2	0.7546
	44		1.17	1.66	1.04	1.39	1.83	1.35		1.13	0.7824	0.5136	1.13	0.3739	1.04	0.8833	0.4734
	48		0.8272	1.11	0.7714	0.9808	1.34	1.01		0.9352	0.5061	0.31	0.6161	0.2388	0.7098	0.629	0.2914
	52		0.5484	0.6678	0.5364	0.6667	0.849	0.7395		0.7968	0.3591	0.1741	0.3108	0.142	0.5043	0.4604	0.18
	56		0.3375	0.3813	0.3654	0.4434	0.4756	0.5383		0.7022	0.2666	0.0953	0.1689	0.0825	0.3845	0.351	0.1221
NREM		Frequency	4	8	12	16	20	24	28	32	36	40	44	48	52	56
	WT	Power mean	31.7017	33.095	16.6633	8.145	3.9	2.2633	1.42	0.9829	0.6639	0.4589	0.3548	0.1925	0.1055	0.045
		error	2.3601	0.4779	0.9648	0.5384	0.3814	0.2408	0.1567	0.1031	0.0682	0.0472	0.0585	0.0223	0.0129	0.0052605
	NLG2 KO	Power mean	27.9562	34.7788	15.7588	7.765	4.0475	2.34	1.4759	1.0161	0.7153	0.5067	0.373	0.2428	0.1659	0.1134
		error	3.121	2.0279	0.932	0.588	0.2955	0.2403	0.1762	0.1573	0.1351	0.1128	0.1089	0.0804	0.069	0.0597
	Frequency
	4	WT	29.78	39.39	23.14	35.62	28.4	33.88	NLG2 KO	13.36	25.59	22.3	42.78	35.42	27.73	25.14	31.33
	8		33.14	32.84	33.34	32.53	31.59	35.13		37.75	23.02	39.74	29.91	34.21	39.72	37.57	36.31
	12		18.19	13.36	19.87	15.44	17.76	15.36		19.09	11.72	18.65	13.33	15.35	15.9	17.84	14.19
	16		8.2	6.49	10.16	7.86	9.03	7.13		10.29	5.16	9.18	6.13	7.65	8.13	8.62	6.96
	20		3.75	2.82	5.42	3.43	4.55	3.43		5.75	3.72	4.41	2.97	3.42	3.86	4.4	3.85
	24		2.63	1.59	2.92	1.8	2.82	1.82		3.8	2.65	2.34	1.7	1.69	1.94	2.37	2.23
	28		1.35	1.1	1.85	1.11	1.95	1.16		2.55	1.64	1.35	1.17	0.9473	1.08	1.48	1.59
	32		0.933	0.8068	1.22	0.7834	1.37	0.7844		1.95	1.21	0.8299	0.7838	0.5441	0.6536	0.9676	1.19
	36		0.6257	0.5823	0.808	0.5245	0.9273	0.5158		1.48	0.9936	0.5046	0.4957	0.3312	0.4097	0.6445	0.8634
	40		0.4437	0.4156	0.5338	0.3675	0.6511	0.3415		1.14	0.7727	0.3149	0.3274	0.2022	0.2566	0.4302	0.6092
	44		0.595	0.2826	0.3488	0.2449	0.4437	0.2139		1.02	0.6239	0.1905	0.2042	0.1223	0.1565	0.2721	0.3943
	48		0.1895	0.1751	0.2225	0.1539	0.2836	0.1303		0.7232	0.4338	0.1069	0.1174	0.0694	0.089	0.1602	0.2428
	52		0.1063	0.0953	0.1224	0.081	0.1577	0.0701		0.5939	0.3077	0.0522	0.0579	0.0352	0.0446	0.0823	0.1533
	56		0.0496	0.0388	0.0516	0.0344	0.0651	0.0305		0.504	0.1881	0.0211	0.0237	0.015	0.0187	0.0348	0.1017
REM		Frequency	4	8	12	16	20	24	28	32	36	40	44	48	52	56
	WT	Power mean	15.7433	32.9767	24.9767	8.5783	5.4683	3.5717	2.4383	1.92	1.4067	1.0907	0.877	0.5276	0.3013	0.1266
		error	1.0173	1.4325	1.938	0.3464	0.3742	0.1074	0.1061	0.0842	0.0939	0.0805	0.0983	0.0427	0.0238	0.01
	NLG2 KO	Power mean	14.8114	42.7143	17.4714	10.4986	5.6557	3	1.8886	1.303	0.9174	0.6484	0.4731	0.2951	0.1929	0.1308
		error	2.8994	2.0816	0.7511	0.6655	0.3466	0.2367	0.2037	0.2173	0.1812	0.1491	0.1412	0.0993	0.0911	0.0849
	Frequency
	4	WT	13.92	16.23	12.63	19.42	14.72	17.54	NLG2 KO	11.7	9.22	18.68	13.45	8.93	11.16	30.54
	8		32.88	38.89	29.29	31.62	34.92	30.26		37.57	44.98	36.73	47.07	49.78	46.04	36.83
	12		29.75	18.35	31.23	23.29	24.04	23.2		19.53	20.4	17.07	17.61	16.25	16.96	14.48
	16		7.24	8.53	9.46	8.81	8.03	9.4		9.97	10.81	9.84	11.36	12.7	11.62	7.19
	20		4.39	5.14	5.83	5.66	4.8	6.99		5.93	6.65	5.91	5.08	6.51	5.54	3.97
	24		3.8	3.29	3.56	3.41	3.4	3.97		3.93	3.07	3.56	2.34	2.66	3.2	2.24
	28		2.01	2.41	2.41	2.38	2.68	2.74		2.73	1.87	2.45	1.3	1.39	1.94	1.54
	32		1.65	2.04	1.8	1.77	2.14	2.12		2.22	1.19	1.92	0.719	0.7019	1.28	1.09
	36		1.17	1.66	1.31	1.22	1.72	1.36		1.68	0.7591	1.46	0.4415	0.4369	0.8569	0.7873
	40		0.9713	1.36	0.9566	0.9576	1.33	0.9687		1.3	0.4817	1.08	0.2746	0.2744	0.5886	0.5397
	44		1.26	0.9932	0.6921	0.6695	0.9761	0.6711		1.22	0.2953	0.6969	0.1771	0.1732	0.3962	0.3533
	48		0.5017	0.64	0.4666	0.4424	0.6769	0.4381		0.8516	0.1681	0.3755	0.1021	0.1061	0.2426	0.2197
	52		0.3177	0.3424	0.2603	0.2534	0.3895	0.2445		0.7305	0.0829	0.1701	0.0523	0.0561	0.126	0.1326
	56		0.1355	0.1292	0.1164	0.1046	0.1694	0.1047		0.638	0.0314	0.063	0.0226	0.0248	0.0519	0.084
Figure 1h
Wake		Time	3	6	9	12	15	18	21	24
	WT	Power mean	29.4733	30.7617	31.0217	31.39	28.5333	26.28	26.4233	27.2167
		error	0.4409	0.7615	0.6999	1.1918	1.0282	1.0763	0.9256	0.7688
	NLG2 KO	Power mean
		error	38.7871	39.6171	39.6871	41.7386	38.9357	38.4043	37.4857	35.5443
			1.194	0.9432	1.2665	1.2358	1.3278	1.7938	1.6697	1.4411
	Time
	3	WT	28.68	28.25	31.34	29.15	29.76	29.66	NLG2 KO	35.52	40.47	37.81	43.75	41.42	35.5	37.04
	6		29.14	28.25	33.54	31.03	31.11	31.5		37.17	41.52	38.92	43.92	40.48	37.26	38.05
	9		29.45	30.89	32.82	32.07	28.55	32.35		35.18	40.55	37.65	44.45	43.57	38.26	38.15
	12		27.65	28.47	33.11	33.75	30.65	34.71		35.74	41.87	42.64	44.83	45.47	41.84	39.78
	15		26.52	26.49	30.55	30.8	31.09	25.75		34.37	42.73	42.67	42.1	37.88	37.06	35.74
	18		27.17	21.16	27.31	28.08	25.87	28.09		31.73	42.7	42.1	44.27	35.22	38.13	34.68
	21		27.97	22.99	28.67	27.56	24.25	27.1		33.3	43.64	38.28	43.17	35.81	35.33	32.87
	24		29.37	26.12	26.76	28.74	24.27	28.04		31.67	39.25	31.06	41.51	36.27	34.23	34.82
NREM		Time	3	6	9	12	15	18	21	24
	WT	Power mean	32.294	32.794	32.896	33.014	32.98	33.804	33.014	32.17
		error	0.5167	0.4656	0.3942	0.4083	0.6374	0.3688	0.8991	0.6299
	NLG2 KO	Power mean	34.2586	34.5971	34.35	35.2029	38.6329	35.83	37.17	38.3529
		error	2.5004	2.7078	3.1942	3.1736	1.9553	1.214	2.2255	2.7241
	Time
	3	WT	33.96	32.62	32.42	30.92	31.55	NLG2 KO	40.66	22.88	39.09	28.07	33.49	39.34	36.28
	6		34.21	32.95	33.21	32.08	31.52		39.43	20.14	40.1	31.51	33.85	39.91	37.24
	9		32.99	33.51	33.61	32.96	31.41		40.04	17.29	39.98	30.32	33.81	40.87	38.14
	12		32.64	33.59	33.58	33.69	31.57		40.42	18.14	40.08	31.28	35.45	42.62	38.43
	15		33.95	34.09	33.01	33.29	30.56		39.74	29.68	40.61	37.5	35.73	46.46	40.71
	18		34.22	34.48	32.63	33.25	34.44		38.84	39.36	29.91	34.53	36.25	37.27	34.65
	21		32.83	30.78	34.15	31.53	35.78		38.07	48.02	39.42	28.7	34.31	35.15	36.52
	24		31.22	30.17	33.39	32.88	33.19		38.17	52.88	39.33	29.71	33.65	38.03	36.7
REM		Time	3	6	9	12	15	18	21	24
	WT	Power mean	32.346	34.436	34.208	34.418	32.734	30.354	32	32.232
		error	2.1758	1.7814	1.293	1.4062	1.2509	2.1384	2.3562	2.5012
	NLG2 KO	Power mean	44.635	44.9983	45.07	45.27	40.8817	43.485	45.2617	44.96
		error	2.1339	1.4945	2.133	1.8087	2.8503	2.4981	1.6456	1.8918
	Time
	3	WT	33.3	38.58	26.66	28.32	34.87	NLG2 KO	46.74	44.48	35.63	46.27	51.45	43.24
	6		35.05	40.22	29.8	31.74	35.37		45.9	43.92	38.38	47.07	49.06	45.66
	9		33.05	39.05	31.83	32.52	34.59		47.14	44.91	34.74	46.98	48.89	47.76
	12		32.79	39.54	31.56	33.03	35.17		44.42	43.81	37.59	47.3	49.75	48.75
	15		32.35	36.52	29.06	31.59	34.15		43.38	46.7	35.06	46.37	44.23	29.55
	18		31.62	22.59	32.27	35.42	29.87		44.29	38.18	49.52	47.93	46.99	34
	21		35.13	36.83	23.39	30.99	33.66		43.07	48.27	38.41	47.01	49.43	45.38
	24		30.59	37.57	23.98	31.73	37.29		46.56	46.48	37.86	46.47	51.03	41.36

## Sheet: Fig. 2
Figure 2a
IP	Time	-60	-40	-20	0	20	40	60	80	100	120
	ETX	87.6233	111.326	94.1913	106.859	32.6755	12.5751	6.5119	5.1927	10.413	11.0619
		14.741	7.8756	13.9745	8.7624	15.8519	3.8917	3.13	2.3565	4.4968	2.5936
	Ctrl	96.843	104.466	104.715	108.653	107.011	97.3975	105.981	93.3951	88.8693	101.796
		4.7508	13.6305	15.8027	15.8189	11.7725	6.6701	16.0137	8.0901	11.6465	13.4896
Figure 2b
Cortex	Time	-60	-40	-20	0	20	40	60	80	100	120
	ETX	93.4454	101.596	109.588	88.596	103.385	87.072	97.0449	106.999	99.4321	97.9808
		12.2911	7.067	6.2663	12.2351	18.6009	4.4764	6.9633	14.453	15.9073	12.9596
	Ctrl	98.7905	95.7631	93.8333	103.315	114.315	92.7947	98.4393	100.913	105.641	94.5345
		10.3354	10.872	8.9066	10.2869	6.5806	3.7803	4.2981	5.8193	18.0926	9.4738
Figure 2c
Hippocampus	Time	-60	-40	-20	0	20	40	60	80	100	120
	ETX	113.214	96.0734	97.8238	92.8876	111.087	90.5293	94.4082	116.052	99.2051	110.716
		10.9944	7.6426	9.0303	8.1194	9.2588	12.8529	16.1009	23.8848	16.8251	10.5112
	Ctrl	103.005	101.909	107.037	87.7308	97.6291	95.6674	114.988	90.633	107.334	117.025
		10.3935	11.1202	13.7251	13.9945	15.5918	14.3424	9.6393	11.8557	15.5399	9.2367
Figure 2d
Thalamus	Time	-60	-40	-20	0	20	40	60	80	100	120
	ETX	104.886	98.729	94.2089	102.176	39.8858	32.1989	47.1075	34.7884	36.0881	36.8843
		8.3443	9.2501	11.3671	7.8195	14.0647	3.6057	2.339	3.1223	9.3665	6.4959
	Ctrl	102.666	90.4659	104.644	103.363	96.736	92.5232	89.1851	99.0572	94.1104	99.6435
		7.2046	3.0316	11.2585	9.5453	13.9219	8.6175	7.9769	7.5313	11.4956	7.6514
Figure 2e
IP	Time	-60	-40	-20	0	20	40	60	80	100	120
	Diazepam	92.8313	102.897	99.0966	98.9595	13.5929	6.4353	8.4486	6.058	9.437	8.5459
		6.7491	5.293	9.8031	3.5326	7.3384	3.8489	2.5175	1.874	2.2633	1.4148
	Ctrl	96.494	93.8071	107.002	94.7838	104.795	90.3721	111.917	94.2887	95.491	90.2747
		5.9434	5.6815	8.6513	4.6188	15.6197	7.434	12.2403	12.1743	10.0837	6.5079
Figure 2f
Cortex	Time	-60	-40	-20	0	20	40	60	80	100	120
	Diazepam	92.0347	100.207	105.427	109.981	89.9652	100.493	108.919	92.2833	103.302	114.564
		1.8732	6.8158	12.4306	9.5088	17.1304	20.8194	14.8089	19.2897	19.6123	11.3895
	Ctrl	99.4101	98.5218	97.8877	104.182	95.3095	96.2173	107.05	109.176	94.9431	98.3835
		12.3177	7.3678	9.5634	3.8184	9.7776	10.2421	16.0415	16.6355	12.884	15.238
Figure 2g
Hippocampus	Time	-60	-40	-20	0	20	40	60	80	100	120
	Diazepam	98.6503	101.056	113.637	97.9533	88.1291	81.7992	93.5994	88.7901	104.539	117.157
		7.8045	5.3503	4.5113	8.3376	7.7152	9.2669	11.3808	4.4796	12.1782	5.1518
	Ctrl	93.6427	97.1002	112.657	93.4486	85.9936	98.7384	83.5982	101.259	108.139	94.7406
		13.0792	14.4974	7.7811	19.3221	12.5215	14.7913	12.1969	8.7645	11.3262	15.035
Figure 2h
Thalamus	Time	-60	-40	-20	0	20	40	60	80	100	120
	Diazepam	105.233	93.1492	93.6558	107.963	26.6891	26.4562	27.9929	41.6557	39.5005	37.6678
		11.0044	7.6214	10.1065	16.3329	11.7741	12.1197	10.1317	12.6603	11.5807	10.7356
	Ctrl	98.1804	102.194	88.7291	105.267	97.5147	90.6907	89.7721	100.321	108.944	101.871
		5.8167	15.1525	11.8189	15.6386	18.2225	5.7884	10.0005	12.5853	6.3639	10.3734

## Sheet: Fig. 3
Figure 3c
	Current (pA)	0	20	40	60	80	100	120	140	160	180
WT	Frequency	0	0.3571	3.3571	9	15.7857	24	30.7143	37.5	42.8571	47.8571
	error	0	0.225	1.1271	2.344	3.8016	5.3504	5.5415	5.509	5.282	5.115
NLG2 KO	Frequency	0.2	0.9	4.3	10	17.8	23.2	29.1	36	40.3	46.1111
	error	0.2	0.7951	1.7515	3.1411	4.2343	5.3433	5.9971	6.3596	6.1302	7.2599
0	WT	0	0	0	0	0	0	0	0	0	0	0	0	0	0	NLG2 KO	0	0	0	0	2	0	0	0	0	0
20		0	0	0	0	0	1	0	0	0	0	0	1	3	0		0	0	0	0	8	0	1	0	0	0
40		4	0	0	0	0	13	4	2	7	2	0	3	11	1		7	0	0	1	17	0	2	1	9	6
60		15	0	0	0	0	24	18	7	21	7	0	11	18	5		25	0	0	8	26	1	4	5	15	16
80		30	0	0	0	2	38	23	13	41	14	3	21	25	11		36	0	0	14	35	6	16	16	29	26
100		44	0	0	5	7	48	50	19	60	24	8	27	31	13		52	0	0	20	42	12	20	22	30	34
120		56	8	6	11	14	58	53	25	68	29	13	35	35	19		64	1	5	25	49	18	26	32	33	38
140		64	16	13	17	24	67	56	31	72	46	17	40	39	23		74	4	16	31	55	23	30	37	48	42
160		70	25	18	26	34	73	57	36	74	54	19	44	42	28		80	10	23	36	58	28	35	40	47	46
180		76	32	26	33	43	80	59	41	74	60	22	48	45	31		91	17	29	41	62	33	37	28	56	49
Figure 3f
Amplitude	Thalamus sIPSC	WT	29.4264	34.9474	35.7935	21.8393	14.9599	29.2438	11.2741	21.8912	19.3932	27.999
		NLG2 KO	8.4996	7.5964	23.4453	10.6913	14.5696	14.153	14.6308	13.3037	12.0694	12.5079	10.4231	9.5617	10.7888	15.1591
	nRT sIPSC	WT	29.9058	38.0133	33.8836	14.6384	32.8673	19.2891	25.7643	33.8365	19.0447	52.0721	16.8108	15.1434	20.8169
		NLG2 KO	13.9986	19.1579	15.0602	25.9786	23.6636	27.8511	39.0912	35.0084	24.7272	20.9797	34.3056	30.2077	40.997	24.2655
Figure 3g
Frequency	Thalamus sIPSC	WT	5.3667	6.5083	6.3016	6.7167	1.2167	6.275	1.2583	3.55	3.825	5.5667
		NLG2 KO	0.9417	0.2	5.475	0.8747	1.5167	1.4833	2.0178	0.5949	0.7833	0.825	1.2417	1.175	1.0917	0.5844
	nRT sIPSC	WT	1.423	1.9752	11.5736	3.5767	9.4343	6.998	6.1177	9.8338	1.6187	11.2277	1.9521	1.8681	3.8947
		NLG2 KO	0.7924	3.5568	1.0108	2.9863	6.5962	4.0516	3.9092	4.6396	3.4911	2.9864	9.9827	9.6536	14.9059	6.3
Figure 3j
Amplitude	Thalamus mIPSC	WT	16.1196	14.9005	26.8561	18.5158	17.5242	13.3471	19.2141	19.0615	18.4567	11.5738	12.2208	17.2594	14.635	21.6464	20.4523	21.3028	13.4128
		NLG2 KO	9.6054	12.4993	16.3381	18.5526	19.4842	10.1478	11.6137	13.2011	16.1058	17.7059	17.9781	11.3729	22.3163	11.2067	8.6236	8.0951	10.5761	9.5888	6.2095	6.4846	6.072
	nRT mIPSC	WT	17.4056	17.4831	31.3422	35.0838	19.6315	20.5224	17.136	31.1339	27.6621
		NLG2 KO	13.1591	20.2205	13.5001	24.6438	19.6956	17.1963	23.0697	27.8473	27.8674	23.5396	36.089
Figure 3k
Frequency	Thalamus mIPSC	WT	3.275	2.825	11.1667	7.9167	4.175	1.2917	4.6833	3.675	6.1333	1.0667	1.225	3.2125	1.8167	4.8667	1.6417	2.6167	1.7667
		NLG2 KO	0.4	1.225	1.375	1.9417	2.8417	0.1583	0.15	0.9583	0.65	2.9333	0.95	0.375	1.1083	0.575	0.0583	0.225	0.4167	0.325	0.1583	0.8167	0.275
	nRT mIPSC	WT	3.8333	2.5484	1.5287	1.6844	6.7063	1.7758	1.8167	3.1585	2.6381
		NLG2 KO	1.2164	0.6521	1.0123	1.4552	1.6865	1.4994	2.0151	6.9166	2.6793	5.6635	2.4936

## Sheet: Fig. 4
Figure 4a
Distance	WT	33.361	27.1	22.372	34.569	25.645	18.263	23.619	27.425	37.336	43.47	26.854	36.207	27.404	33.632
	NLG2 KO	19.131	23.464	19.444	16.079	15.581	10.5	15.074	12.638	9.949	14.42	17.003	9.938	12.598
Mean speed	WT	0.056	0.045	0.037	0.058	0.043	0.03	0.039	0.046	0.062	0.072	0.045	0.06	0.046	0.056
	NLG2 KO	0.032	0.039	0.032	0.027	0.026	0.017	0.025	0.021	0.017	0.024	0.028	0.017	0.021
Time mobile	WT	529.3	488.1	370.8	487.1	380	395.9	381.4	461.1	544.9	491	532.4	534.2	513.1	518
	NLG2 KO	370	388.3	348.2	281.1	289.5	159	233	212.8	194.1	177	213.4	189.4	217.3
Time freezing	WT	33.7	50.6	190.2	74.1	170.8	190.3	186.3	128.4	56.8	93	78	40.9	70.7	77.8
	NLG2 KO	126.7	67.2	196.8	111.5	235	327.8	203	268.2	266.9	342.8	272.4	308.2	292.2
Periphery time	WT	562.7	560.6	579.1	535.1	569.2	574.7	568.1	581.2	539.6	552.3	529.6	544.6	547.7	560.3
	NLG2 KO	590.8	591.2	583.7	596	591.3	598.7	596.5	600	599.4	595.2	583.2	596.9	592.7
Center time	WT	32.7	38.3	21	62.8	30.4	24	30.6	18.7	60.1	44.7	69.3	54.5	50.8	35.5
	NLG2 KO	8.7	8	16	4	9.2	1.2	3.3	0	0.4	4.4	16.2	1.6	6.5
Figure 4b
Open arms time	WT	17.7	70	131.2	18.1	51.5	24.4	46	56.6	44	136	112.2	153.9	172.9
	NLG2 KO	28.3	22.7	30.6	21.3	6.7	4.9	4.1	34.7	11	1	0
Open arms entries	WT	6	15	21	5	12	6	19	21	11	14	13	20	26
	NLG2 KO	8	4	10	4	2	1	1	3	3	1	0
Closed arms time	WT	513.6	441.7	401.1	543.4	462.7	508.2	407.4	424.9	466	328.3	373.5	320.9	289.3
	NLG2 KO	545.8	537.1	524	552.8	583.5	579.8	581.8	543.2	552.1	586.2	600
Closed arms entries	WT	14	29	27	13	24	24	33	45	33	31	37	32	30
	NLG2 KO	13	18	18	7	3	4	4	16	10	3	1
Center time	WT	68.1	90.4	60.6	31	78.4	70.8	149.5	124.6	90.9	123.6	111.5	118.1	123.8
	NLG2 KO	26.9	38.9	44.4	19.8	7.9	16.2	12.7	27.1	43.3	10.6	0
Center entries	WT	47	59	56	31	63	56	111	123	69	95	78	87	109
	NLG2 KO	21	35	48	17	7	9	10	27	26	9	0
Figure 4d
	Trial	1	2	3	4	5	6
WT	Time mean	18.4	9.5389	7.6111	5.3722	3.4389	15.3111
	Error	2.0842	1.887	1.7757	1.4117	0.9105	1.9045
NLG2 KO	Time mean	14.3333	10.8722	6.1778	6.8333	4.2667	12.8778
	Error	1.8142	1.7481	1.2994	1.9598	1.0426	2.0134
Trial
1	WT	29.8	28.5	22.8	20.9	34	25.1	14.3	1.9	18	18.4	15.9	5.3	15.4	24.1	18.8	7.2	7.3	23.5
2		11.1	13.1	13.5	12.4	7.7	2.4	30.2	6.7	9.5	2.1	4.3	4.5	4.5	7.7	10.9	3.7	27	0.4
3		9.7	30.8	12.8	4.1	15.7	1.2	4.1	3.4	5.1	2.3	3.2	7.3	3	0.7	15.2	5.7	11.8	0.9
4		2.9	9.2	6.5	22.2	0	0.9	6.4	0	4.9	1.9	3.4	0	1.3	0	12.4	12.6	10.1	2
5		13.8	2.4	6.3	10.5	6.7	0.2	0.7	2.8	2.8	0.8	0.7	1	0	0.1	4.7	2.6	5.3	0.5
6		18.3	12.8	11.1	20.4	12	10.3	2.9	1.1	12.2	27.2	26.7	22.2	19.7	7.6	24.6	6.5	24.7	15.3
Trial
1	NLG2KO	17.4	8.8	13.2	1.4	11.8	24.6	15	5.1	21.4	14.2	13.5	17.7	6.9	7.7	15.2	21	9.5	33.6
2		0.6	0	12.6	6.3	18	13.8	19.6	2.8	0.4	14.1	19.3	8.9	11.6	8.9	14.9	23.6	2.8	17.5
3		14.4	0	10.8	1.1	0.4	3.8	15.5	0.4	0.2	0	2.3	8.3	7.1	4.7	6.5	12.4	9.5	13.8
4		0	1.3	1.4	0	25.2	2.3	0	1.9	1.2	22.4	3.8	2.6	22.3	12.4	10.2	4	5.4	6.6
5		0	2.1	2.1	4.3	5.1	0.2	0	2.7	5.9	0.7	3.8	3.9	0.8	2.7	4	14.4	14.6	9.5
6		0	0	17.8	0.4	13.5	16.4	20.9	12.9	16	17.2	19	10.4	0.4	5.1	30.1	15.8	16.1	19.8
Figure 4e
	Trial	1	2	3	4	5	6
WT	Normalized baseline mean	1	0.8422	0.5675	0.3779	0.2693	1.1075
	Error	0	0.2607	0.1316	0.1214	0.0856	0.2525
NLG2 KO	Normalized baseline mean	1	1.0073	0.4694	0.6326	0.4723	0.9477
	Error	0	0.2397	0.0901	0.214	0.1743	0.165
Trial
1	WT	1	1	1	1	1	1	1	1	1	1	1	1	1	1	1	1	1	1
2		0.3725	0.4596	0.5921	0.5933	0.2265	0.0956	2.1119	3.5263	0.5278	0.1141	0.2704	0.8491	0.2922	0.3195	0.5798	0.5139	3.6986	0.017
3		0.3255	1.0807	0.5614	0.1962	0.4618	0.0478	0.2867	1.7895	0.2833	0.125	0.2013	1.3774	0.1948	0.029	0.8085	0.7917	1.6164	0.0383
4		0.0973	0.3228	0.2851	1.0622	0	0.0359	0.4476	0	0.2722	0.1033	0.2138	0	0.0844	0	0.6596	1.75	1.3836	0.0851
5		0.4631	0.0842	0.2763	0.5024	0.1971	0.0079681	0.049	1.4737	0.1556	0.0435	0.044	0.1887	0	0.0041494	0.25	0.3611	0.726	0.0213
6		0.6141	0.4491	0.4868	0.9761	0.3529	0.4104	0.2028	0.5789	0.6778	1.4783	1.6792	4.1887	1.2792	0.3154	1.3085	0.9028	3.3836	0.6511
Trial
1	NLG2KO	1	1	1	1	1	1	1	1	1	1	1	1	1	1	1	1	1	1
2		0.0345	0	0.9545	4.5	1.5254	0.561	1.3067	0.549	0.0187	0.993	1.4296	0.5028	1.6812	1.1558	0.9803	1.1238	0.2947	0.5208
3		0.8276	0	0.8182	0.7857	0.0339	0.1545	1.0333	0.0784	0.0093458	0	0.1704	0.4689	1.029	0.6104	0.4276	0.5905	1	0.4107
4		0	0.1477	0.1061	0	2.1356	0.0935	0	0.3725	0.0561	1.5775	0.2815	0.1469	3.2319	1.6104	0.6711	0.1905	0.5684	0.1964
5		0	0.2386	0.1591	3.0714	0.4322	0.0081301	0	0.5294	0.2757	0.0493	0.2815	0.2203	0.1159	0.3506	0.2632	0.6857	1.5368	0.2827
6		0	0	1.3485	0.2857	1.1441	0.6667	1.3933	2.5294	0.7477	1.2113	1.4074	0.5876	0.058	0.6623	1.9803	0.7524	1.6947	0.5893
Figure 4g
	Empty mean	Empty error	S1 mean	S1 error
WT	23.65	3.59	76.35	3.59
NLG2 KO	22.84	8.28	77.16	8.28
WT	Empty	25.19	20.37	37.1	3.92	29.45	16.08	27.85	29.25
	S1	74.81	79.63	62.9	96.08	70.55	83.92	72.15	70.75
NLG2 KO	Empty	14.93	29.26	0	100	26.35	11.98	7.97	15.77	0	18.25	26.76
	S1	85.07	70.74	100	0	73.65	88.02	92.03	84.23	100	81.75	73.24
Figure 4h
	S1 mean	S1 error	S2 mean	S2 error
WT	17.64	8.34	82.36	8.34
NLG2 KO	51.25	12.75	48.75	12.75
WT	S1	63.64	1.02	0	35.71	0	31.11	9.65	0
	S2	36.36	98.98	100	64.29	100	68.89	90.35	100
NLG2 KO	S1	54.59	100	0	99.6	36.97	0	91.67	0	100	20.05	60.89
	S2	45.41	0	100	0.39841	63.03	100	8.33	100	0	79.95	39.11
Figure 4j
	Object 1 mean	Object 1 error	Object 2 mean	Object 2 error
WT	46.5839	3.6344	53.4161	3.6344
NLG2 KO	45.3973	3.4171	54.6027	3.4171
WT	Object 1	57.1248	61.3492	43.743	41.4809	35.9019	59.0587	30.8927	50.5901	39.114
	Object 2	42.8752	38.6508	56.257	58.5191	64.0981	40.9413	69.1073	49.4099	60.886
NLG2 KO	Object 1	60.3399	60	47.2489	42.4376	37.7676	51.0386	38.9251	40.9113	29.9065
	Object 2	39.6601	40	52.7511	57.5624	62.2324	48.9614	61.0749	59.0887	70.0935
Figure 4k
	Object 1 mean	Object 1 error	Object 3 mean	Object 3 error
WT	27.5628	4.4377	72.4372	4.4377
NLG2 KO	21.48	2.3121	78.52	2.3121
WT	Object 1	15.6038	20.1563	16.3094	48.3895	29.1944	51.3876	22.4077	24.2529	20.3641
	Object 3	84.3962	79.8438	83.6906	51.6105	70.8056	48.6124	77.5923	75.7471	79.6359
NLG2 KO	Object 1	34.188	16.2602	32.844	19.1853	20.0271	19.0161	16.9929	17.7191	17.0872
	Object 3	65.812	83.7398	67.156	80.8147	79.9729	80.9839	83.0071	82.2809	82.9128

## Sheet: Fig. 5
Figure 5a
Distance	Before	22.348	18	16.527	19.217	9.831	11.123	6.389	11.123	7.974	10.309	8.349	11.35
	After	101.607	58.49	44.993	23.952	7.562	17.266	29.963	34.068	22.996	53.686	33.488	24.867
Mean speed	Before	0.037	0.03	0.028	0.032	0.016	0.019	0.011	0.019	0.013	0.017	0.014	0.019
	After	0.169	0.097	0.075	0.04	0.013	0.029	0.05	0.057	0.038	0.089	0.056	0.041
Time mobile	Before	286.7	248.3	261.2	292.5	136.8	187.1	127.3	152.1	113.5	157	131.1	195.3
	After	549.9	495.6	461.2	314.9	92.1	194.6	300.2	266.9	205.1	358.8	325.8	266.4
Time freezing	Before	223	247.4	308.1	225.8	346.9	342.5	387.7	371.5	406	341	406.2	341.3
	After	35.2	95.5	146.5	210.1	395.8	302	261.6	295.5	257.2	174.8	199.5	257.6
Periphery time	Before	586.3	593.3	560.7	591.4	597.5	596.2	597.4	596.5	598	594.2	597.9	586.9
	After	587.7	578.5	530.5	577.3	598.9	585.4	590.7	594.9	598	548.6	597.7	548.7
Center time	Before	13.5	6.4	39.5	8.1	2.5	1.5	2.8	3.4	1.9	5.6	1.9	13.7
	After	12.2	21	67.4	22.2	1	14	9.3	4.3	1.8	50.8	2.2	65.1
Figure 5b
Open arms time	Before	0	18.4	7.9	7.8	0	0	6	15.1	8.4	10.9	5.4	28.8
	After	12.1	61.5	99.3	13.3	4.4	3	3.7	10.6	6.4	10.2	31.9	115.6
Open arms entries	Before	0	6	3	2	0	0	2	3	2	5	3	2
	After	7	19	23	10	2	2	3	2	4	3	10	12
Closed arms time	Before	594.5	588.1	530.8	579.9	554.9	600	595.5	545.6	566.2	556.7	579.1	546.8
	After	427.7	532.7	450.7	457.1	520.6	568.1	576.7	553.1	585.8	540.6	523.9	425.6
Closed arms entries	Before	12	30	17	10	17	18	12	9	17	13	5	7
	After	47	42	85	21	53	28	17	4	32	35	30	17
Center time	Before	17.4	53.4	16.6	38.3	0	6.2	45.2	34.5	28.6	32.9	17.6	18.2
	After	52	75.1	42.9	67.4	26.1	22.9	41.3	27.3	9.1	43.8	39.9	23.2
Center entries	Before	19	54	29	35	0	4	27	35	21	21	16	13
	After	69	78	108	96	34	27	57	34	15	47	56	37
Figure 5c
		Empty mean	Empty error	S1 mean	S1 error
WT	Before	22.49	6.39	77.51	6.39
	After	27.86	6.48	72.14	6.48
NLG2 KO	Before	21.61	6.9	78.39	6.9
	After	21.61	4.73	78.39	4.73
WT	Before	Empty	53.59	25.54	12.77	28.05	0	12.44	25
		S1	46.41	74.46	87.23	71.95	100	87.56	75
	After	Empty	24.17	42.39	50.64	16.31	37.56	0	23.93
		S1	75.83	57.61	49.36	83.69	62.44	100	76.07
NLG2 KO	Before	Empty	54.55	26.61	37.1	7.75	0	34.85	5.84	6.23
		S1	45.45	73.39	62.9	92.25	100	65.15	94.16	93.77
	After	Empty	45.78	22.65	6.54	23.08	6.17	27.01	11.66	29.95
		S1	54.22	77.35	93.46	76.92	93.83	72.99	88.34	70.05
Figure 5d
		S1 mean	S1 error	S2 mean	S2 error
WT	Before	17.21	6.03	82.79	6.03
	After	17.5	7.88	82.5	7.88
NLG2 KO	Before	47.09	6.17	52.91	6.17
	After	22.24	7.65	77.76	7.65
WT	Before	S1	8.26	46.94	30.49	13.71	12.8	1.74	6.54
		S2	91.74	53.06	69.51	86.29	87.2	98.26	93.46
	After	S1	14.06	6.37	5	0	12.96	22.33	61.81
		S2	85.94	93.63	95	100	87.04	77.67	38.19
NLG2 KO	Before	S1	66.67	36.73	41.27	33.81	47.19	32.58	80.73	37.75
		S2	33.33	63.27	58.73	66.19	52.81	67.42	19.27	62.25
	After	S1	0	23.33	50.23	0	25.69	0	24.97	53.74
		S2	100	76.67	49.77	100	74.31	100	75.03	46.26
Figure 5e
Distance	Before	3.68	13.289	9.471	28.937	22.041	11.791	13.431	12.197	10.72	12.768
	After	4.723	29.546	24.58	39.759	36.874	16.45	28.199	44.001	30.584	25.124
Time mobile	Before	48.2	213.9	146.3	299.3	310.2	185.1	153.3	122.5	120.8	196.4
	After	66.6	341.8	281.5	367.5	329.6	203.4	258.3	395.6	316.3	263.1
Time freezing	Before	397.2	206.2	326	154.5	192.5	298.5	336.1	351.9	366.8	292.9
	After	395.3	155.8	241.4	114.2	178.6	218.1	298.7	156.1	216.8	275.9

## Sheet: Fig. 6
Figure 6f
WT	Amplitude	Off	1	1	1	1	1	1	1	1	1	1	1	1	1
		On	1.1349	1.3659	1.3373	1.1433	1.0761	1.0024	1.0638	0.9988	1.0827	1.0376	0.967	1.1566	1.0068
	Frequency	Off	1	1	1	1	1	1	1	1	1	1	1	1	1
		On	1.0211	1.4516	1.548	1.1754	1.2008	1.249	1.2042	1.2324	1.2308	1.954	0.9545	0.9938	0.9821
Figure 6g
NLG2 KO	Amplitude	Off	1	1	1	1	1	1	1	1	1	1	1	1	1
		On	1.7282	1.2835	0.9623	1.0381	1.1156	1.2018	1.1765	1.0693	1.0679	1.0157	1.1388	0.9375	0.9615
	Frequency	Off	1	1	1	1	1	1	1	1	1	1	1	1	1
		On	1.7095	1.5566	1.4286	1.383	1.0236	1.4912	1.3623	1.1298	1.4587	1.4111	1.4986	1.1319	1.0326
Figure 6h
	Proportion of time (%)	Off	23.2787	14.5455	20	18.1818	14.7826	17.2	22	17.4194	26.4516	17.4194	14.1936	22.6667
		On	14.0984	5.45455	12.9032	10.9091	6.08696	11.2	13.6667	10.3226	13.5484	8.3871	3.22581	15.4839
Figure 6i
Distance		Off mean	Off error	On mean	On error
	WT	12.7004	1.6173	12.5763	1.4989
	NLG2 KO	2.5336	0.8336	5.2816	1.3239
	WT	Off	14.421	9.436	8.044	8.003	10.13	12.908	11.861	16.272	23.229
		On	12.684	8.427	7.059	12.359	13.641	21.048	17.854	9.512	10.603
	NLG2 KO	Off	1.02	2.031	7.998	1.145	1.026	3.487	2.146	1.416
		On	0.475	4.535	12.904	5.686	3.787	7.884	4.128	2.854
Mean speed		Off mean	Off error	On mean	On error
	WT	0.0423	0.0053281	0.0419	0.0049818
	NLG2 KO	0.0085	0.002841	0.0178	0.0043497
	WT	Off	0.048	0.031	0.027	0.027	0.034	0.043	0.04	0.054	0.077
		On	0.042	0.028	0.024	0.041	0.045	0.07	0.06	0.032	0.035
	NLG2 KO	Off	0.003	0.007	0.027	0.004	0.003	0.012	0.007	0.005
		On	0.002	0.015	0.043	0.019	0.013	0.026	0.014	0.01
Time mobile		Off mean	Off error	On mean	On error
	WT	180.189	15.7767	189.644	12.1321
	NLG2 KO	34.375	10.2455	84.3125	17.9645
	WT	Off	225.8	148.8	149.8	153.9	132.9	168.2	145.6	234.7	262
		On	233.6	141.3	180.7	235.6	155.5	210.1	143.4	198.8	207.8
	NLG2 KO	Off	19.7	33.7	99.6	23.1	28.2	0	40.8	29.9
		On	11.5	74.9	164.3	86.6	64.5	150.1	77.1	45.5
Time immobile		Off mean	Off error	On mean	On error
	WT	119.811	15.7767	110.356	12.1321
	NLG2 KO	265.613	10.2447	215.675	17.9724
	WT	Off	74.2	151.2	150.2	146.1	167.1	131.8	154.4	65.3	38
		On	66.4	158.7	119.3	64.4	144.5	89.9	156.6	101.2	92.2
	NLG2 KO	Off	280.3	266.3	200.4	276.9	271.8	300	259.2	270
		On	288.5	225.1	135.6	213.4	235.5	149.9	222.9	254.5
Figure 6j
WT	Amplitude	Off	1	1	1	1	1	1	1	1	1	1	1	1	1	1
		On	1.0697	1.0102	1.016	1.0032	1	1.0158	0.9962	1.0724	0.98	1.0664	0.996	0.9559	1.0337	1.0412
	Frequency	Off	1	1	1	1	1	1	1	1	1	1	1	1	1	1
		On	1.0338	1.0211	1	0.9643	1	1.0855	1.1296	0.8683	0.9575	0.9922	0.9777	1.0753	1.0459	1.2131
Figure 6k
NLG2 KO	Amplitude	Off	1	1	1	1	1	1	1	1	1	1	1	1	1	1	1	1	1
		On	1.0922	0.9689	1.0888	1.0293	1.056	0.9077	0.9827	0.9529	0.999	0.9773	0.9417	0.9588	0.9581	1.1336	1.0382	1.0133	0.9098
	Frequency	Off	1	1	1	1	1	1	1	1	1	1	1	1	1	1	1	1	1
		On	0.9017	0.6452	1.0556	1.04	1.14	0.6207	1.0476	1.459	1.6842	1.0435	1.2826	1.4286	0.7302	1.3704	0.7736	0.8977	1
Figure 6l
	Proportion of time (%)	Off	20	8.67	11.33	16	32.67	28.67	8.67	30	25	19.09	31.76	18.46
		On	20.67	10	16	16.67	33.33	33.33	16	27.2	22.11	21.82	25.71	33.33
Figure 6m
Distance		Off mean	Off error	On mean	On error
	WT	11.234	0.8274	11.5577	0.954
	NLG2 KO	3.5542	0.8637	3.6695	0.7008
	WT	Off	19.373	10.514	11.155	10.922	9.642	10.703	10.188	9.904	11.009	10.25	9.914
		On	10.375	8.495	13.577	9.48	11.828	9.731	11.412	9.196	13.911	19.48	9.65
	NLG2 KO	Off	3.632	3.718	0.512	7.063	3.714	2.686
		On	3.871	4.678	3.031	4.809	5.106	0.522
Mean speed		Off mean	Off error	On mean	On error
	WT	0.0375	0.0028005	0.0385	0.0031719
	NLG2 KO	0.0118	0.0029031	0.0123	0.002319
	WT	Off	0.065	0.035	0.037	0.036	0.032	0.036	0.034	0.033	0.037	0.034	0.033
		On	0.035	0.028	0.045	0.032	0.039	0.032	0.038	0.031	0.046	0.065	0.032
	NLG2 KO	Off	0.012	0.012	0.002	0.024	0.012	0.009
		On	0.013	0.016	0.01	0.016	0.017	0.002
Time mobile		Off mean	Off error	On mean	On error
	WT	180.773	8.6428	181.473	9.0375
	NLG2 KO	55.0333	16.0899	54.7167	10.1817
	WT	Off	233.7	134.5	167.7	180.9	166.2	219.1	172.7	156.2	196.5	164.6	196.4
		On	160.7	139.7	181.9	167.6	190.2	215.4	205.3	135.2	224.2	207.6	168.4
	NLG2 KO	Off	60.5	53.7	13.7	127.4	46.7	28.2
		On	59.7	48.6	59.5	88	61.1	11.4
Time immobile		Off mean	Off error	On mean	On error
	WT	119.227	8.6428	118.518	9.0399
	NLG2 KO	244.967	16.0899	245.267	10.1838
	WT	Off	66.3	165.5	132.3	119.1	133.8	80.9	127.3	143.8	103.5	135.4	103.6
		On	139.3	160.3	118.1	132.4	109.8	84.6	94.6	164.8	75.8	92.4	131.6
	NLG2 KO	Off	239.5	246.3	286.3	172.6	253.3	271.8
		On	240.3	251.4	240.5	212	238.8	288.6

## Sheet: Fig. 7
Figure 7d
Neurotrace	69.5652	96.0784	92.5926	93.0233	98.2456	100	100	100
GFAP	10.8696	1.96078	3.7037	0	10.5263	0	14.2857	0
Figure 7h
Amplitude	NLG2 KO	CAG-GFP	22.7623	17.8803	17.6472	10.8499	15.7056	15.7415	10.0037	15.4717	15.8742	15.671
		CAG-NLG2	18.1684	17.4324	19.2546	26.7443	28.0795	41.9406	23.9803	24.1788	37.0426	49.2592	26.8474	22.0323	24.2819	19.543	33.2046
	WT	CAG-NLG2	18.0439	27.602	20.7406	28.9968	18.2085	18.2085	40.1743	22.5584	35.2902	20.078	25.6828	19.5735	18.0326	23.929	26.6594	25.3109	31.2407	15.2736	25.5325	15.6825	19.9803	19.3662	20.4383	36.2307	36.3295
Frequency	NLG2 KO	CAG-GFP	1.1917	3.05	2.4	2.4417	2.0833	2.0917	0.7583	3.0583	1.0167	2.0667
		CAG-NLG2	2.4087	2.3833	1.9583	5.95	1.5167	14.6333	3.975	4.55	3.2583	9.1083	3.1583	1.45	2.925	4.55	4.1
	WT	CAG-NLG2	2.575	3.4917	2.925	0.4917	2.3417	2.3417	1.775	1.6583	6.4833	1.4	2.0667	1.0833	1.4	1.4	5.3833	9.275	10.2833	3.45	3.0333	5.3	5.4083	1.6333	3.8917	13.9	13.0917
Figure 7i
CAG-GFP	24.7895	12.1519	22.9891	15.6757	23.5385	35.7813	20.914
CAG-NLG2	8.16177	3.82353	14.8485	11.375	5.64935	6
CamKII-NLG2	7.67	7.38	9.88	7.24	13.23	13.48	11.33
Figure 7j
Distance	CAG-GFP	10.662	4.552	2.355	4.156	16.743	16.624	14.658
	CAG-NLG2	24.822	16.553	12.219	29.958	14.303	23.45	17.769	15.418	25.077
Mean speed	CAG-GFP	0.018	0.008	0.004	0.007	0.028	0.028	0.024
	CAG-NLG2	0.041	0.028	0.02	0.05	0.024	0.039	0.03	0.026	0.042
Time mobile	CAG-GFP	165	117.3	45.8	83.6	187.4	201.6	172.5
	CAG-NLG2	394.4	171.7	216.8	280.6	193.2	364.1	181.1	238.5	362.7
Time immobile	CAG-GFP	435	482.7	554.2	516.4	412.6	398.4	427.5
	CAG-NLG2	205.6	428.3	383.2	319.4	406.8	235.9	418.8	361.5	237.3
Figure 7k
Amplitude	CamKII-GFP	18.4631	17.5809	16.5643	11.087	14.6095	14.2725	16.6457	16.5119
	CamKII-NLG2	44.5962	22.9378	23.0261	27.2878	42.0169	15.573	21.2498	21.3923	16.3517
Frequency	CamKII-GFP	3	2.9	1.35	1.6167	2.2833	2.3	1.6833	3.45
	CamKII-NLG2	7.975	3.9	1.7333	1.4	5.6167	3.3667	6.0583	4.15	5.45
Figure 7l
Distance	CamKII-GFP	8.031	14.636	13.598	5.409	11.402	10.643	17.969	13.087	12.272
	CamKII-NLG2	10.402	8.702	28.367	20.294	20.423	18.335	20.176	11.806	22.598
Mean speed	CamKII-GFP	0.013	0.024	0.023	0.009	0.019	0.018	0.03	0.022	0.02
	CamKII-NLG2	0.017	0.015	0.047	0.034	0.034	0.031	0.034	0.02	0.038
Time mobile	CamKII-GFP	155	229.6	196.3	121.7	211	143	251.6	191.7	104
	CamKII-NLG2	162.8	146.9	395.5	313	232.4	254.5	262.4	197.8	292.6
Time immobile	CamKII-GFP	445	370.4	403.6	478.3	389	457	348.4	408.2	496
	CamKII-NLG2	437.2	453.1	204.5	287	367.6	345.4	337.6	402.2	307.4

## Sheet: Fig. S1
Supp Figure 1a
Moving	1.23457	0	0	0.15456	3.7037	0.701754
Freezing	98.7654	100	100	99.8454	96.2963	99.2982
Supp Figure 1c			Supp Figure 1d			Supp Figure 1e
EEG	EMG		EEG	EMG		EEG	EMG
56.1	48		31.8	135		32.1	75.9
45.6	41.4		57.3	122.1		27	100.2
58.8	87.3		84.6	63.9		24	127.8
50.7	65.4		45	179.4		33	193.2
47.1	61.5		75.3	125.1		35.1	237
52.8	50.4		172.5	63		29.7	189.6
71.4	54.6		181.5	50.7		44.4	200.7
61.8	53.1		136.8	54.3		42	200.1
36.6	44.4		173.1	60.9		52.5	178.2
36	57		95.4	78.9		49.8	207
37.5	58.5		48.9	160.5		45.9	186
36.9	68.4		143.1	62.4		38.7	192.9
35.7	39.9		81.9	84.3		39.3	205.2
36	87		56.4	105.9		37.8	219
45.6	198		30.3	63.3		46.5	238.5
34.8	56.1		47.7	56.7		49.8	234
29.1	29.7		38.4	99.6		40.8	231
28.8	130.2		38.4	79.5		41.7	166.5
37.8	168.9		93.6	76.2		48.6	237
38.4	61.8		33.3	133.8		49.8	195
34.5	45.9		33	85.2		57.3	201
35.1	49.8		46.2	128.4		39.6	228
46.2	38.7		27.9	134.7		40.2	197.4
34.2	47.1		36.9	108.6		42	204
32.4	51.6		36.6	166.5		39	207
39.6	46.5		36	195.6		38.7	213
30.6	40.8		32.1	100.8		35.1	186.6
30	46.2		36	139.8		36	162.6
30.9	53.4		36.3	114.6		35.7	159
62.4	52.8		31.2	102.6		36.9	186.6
41.1	157.8		45.3	157.5		33.6	145.2
44.1	72		168	66.6		36	121.5
39.6	56.4		123.3	18.3		34.5	63.9
59.1	51		161.1	34.5		33	91.2
48	46.8		45.3	179.1		37.8	161.7
54.9	64.8		26.4	162.9		30.6	187.8
52.8	92.1		46.2	161.4		33.6	168.6
45.6	62.4		41.1	134.1		24	46.2
46.2	68.1		80.4	54		23.1	103.8
51	58.8		131.1	56.4		57.6	192.3
58.5	46.5		144.9	54.6		50.4	219.6
39.9	39		162	54		35.4	193.2
46.8	78		182.7	45.9		43.5	226.8
43.5	65.7		77.1	47.1		26.4	77.1
43.8	51.6		53.1	83.7		41.4	99.9
60.3	54.3		23.4	184.8		48.6	216.3
60	64.2		39.6	184.2		42	198.9
61.5	60.3		37.5	183.6		27.9	154.8
56.1	63.6		26.4	81.3		33	182.1
38.4	58.2		108.3	63.6		28.5	146.7
36.3	51.6		155.7	51.3		27.3	142.2
41.4	59.1		188.1	43.2		43.5	138.9
41.1	41.1		150.3	57.6		45	174.3
53.4	64.5		204.9	42		42	167.4
42	36.3		31.2	140.1		44.1	211.5
43.2	47.1		123.9	58.8		47.7	185.4
62.7	54.3		29.7	126.3		48.3	102.6
38.1	40.2		33.3	204.6		21.9	96
45.6	65.7		28.2	208.2		56.7	140.4
55.2	105		27	132.3		27.6	166.5
48.6	71.4		40.8	219.6		23.4	75.6
42.3	57		30.6	225.6		34.8	149.1
45.6	46.2		29.1	150.6		52.5	189.6
34.2	42.6		27.3	178.2		72.6	214.2
50.1	64.5		120	100.5		36	138.3
48.3	88.2		40.2	198.9		37.5	150
38.7	141		36.3	100.8		63	222
40.8	147.3		37.5	150.6		34.2	184.8
41.4	178.8		25.8	91.5		49.5	84
41.4	50.7		23.4	61.8		68.4	225
40.2	63.3		151.8	39		29.1	165.3
55.2	64.8		179.1	50.7		28.5	38.4
52.2	71.1		211.8	47.1		30.6	52.5
58.2	72		189.3	49.5		30	64.8
56.1	58.5		134.1	49.8		43.5	136.5
48.6	72		169.2	42.9		41.7	149.4
45.3	60.3		83.1	38.4		42.9	122.1
73.5	35.1		39.9	120.3		53.4	221.7
75.9	39.9		127.5	35.4		46.8	210.6
68.1	37.8		187.5	36		28.8	45.6
79.5	32.7		184.2	35.7		39.3	23.7
58.2	40.8		131.7	27.6		54.6	26.4
51.3	47.7		160.5	27		50.4	30.6
59.1	46.8		117.6	26.7		29.4	24.9
58.2	37.2		36.6	235.5		48	27.9
54	33		28.5	193.5		37.5	32.1
62.4	36		53.7	189		42.9	28.5
77.4	30.9		20.7	207.6		57	48
63.6	35.7		56.4	64.5		23.4	30
51.9	42.6		40.8	33		49.5	24
51.9	46.5		39	30		65.4	34.5
75.9	90		40.5	27		30	29.1
45	77.4		36	29.4		63.9	29.4
53.1	133.2		27.3	197.1		61.5	27
44.7	142.5		195.3	68.4		35.4	26.7
40.2	123.3		173.1	60.9		42.6	25.5
56.1	217.2		163.2	85.8		71.1	27.3
47.1	147.9		126	30.9		61.2	100.5
60.3	115.5		73.2	30.6		44.1	152.1
62.1	212.7		176.1	39.6		30.6	73.2
53.7	226.5		30.9	207.3		45.9	29.4
55.5	225.9		33	208.2		51.6	58.8
56.4	218.7		126	45		37.5	40.5
45.6	180.9		183.9	39		33	85.2
48.6	208.2		25.8	237.3		27	99.3
51.9	207		45.3	239.1		49.8	82.2
54.6	204		39	234		65.7	59.4
64.5	186		37.5	248.4		27	81
55.2	203.4		169.2	47.4		35.1	115.8
62.1	201		162	32.4		47.7	55.8
67.8	204.6		157.5	33		29.7	146.7
55.8	160.8		140.4	26.7		37.5	84.6
64.8	185.1		175.8	30.6		39	77.4
53.1	180		148.8	29.4		39.6	48.9
60.6	163.2		102.6	29.7		61.8	166.5
53.4	176.4		67.5	30		32.7	103.8
69	200.7		40.2	249		44.1	72.9
74.7	198		43.5	250.5		53.4	58.8
66.6	168.6		183.3	38.1		35.7	112.5
73.8	150.3		159.6	37.2		34.5	202.5
56.7	93		59.7	240		37.2	234
47.7	158.4		45.6	252		38.1	246
63.3	156		28.2	126.6		31.2	61.2
51	154.5		28.5	147		33	71.4
69	147.6		167.7	29.4		31.8	60.6
85.8	156.3		140.7	37.5		39.9	56.1
90	163.2		204.6	37.8		37.2	38.7
82.2	140.7		93.3	36		39	40.5
80.1	206.7		156.3	37.2		30.3	52.5
73.8	201.6		27.9	217.2		37.2	53.4
60	179.1		33.9	166.2		48.9	48.3
90.6	203.7		162.6	34.2		51.6	43.5
69.3	189.9		150.3	30.6		67.8	39.6
108.6	51.9		103.8	26.4		36.6	48.9
62.4	67.5		173.7	30.6		31.5	96
61.8	78		156.6	30.9		22.8	75
66	63.9		188.1	30.9		32.4	62.1
80.1	76.2		90.3	31.5		42.3	50.1
106.5	44.1		149.4	31.2		56.7	150.6
71.7	57.3		153	30.3		25.2	112.2
79.8	80.4		47.4	134.4		52.5	73.8
78	60.6		177.6	33		42.3	53.4
103.8	52.5		135.3	33		40.5	49.8
89.4	56.4		148.8	36		38.4	49.2
78	75.9		81.6	37.8		44.7	45.9
75	71.7		164.1	30.3		33	40.2
110.4	70.5		186	29.4		48.6	36.9
100.5	68.7		145.8	30.9		46.2	258
64.8	58.2		42.3	113.7		27.9	250.5
67.2	54		77.7	104.4		55.2	217.5
66.6	56.7		103.8	39		39	219.6
96.3	78.9		173.4	36.9		32.4	19.8
72.6	69.3		141.3	27.6		48.3	30.9
67.5	63.9		144	29.1		57.3	27.3
99.9	75.3		30.6	237		25.2	23.4
78.3	68.7		25.5	255		46.2	36
109.5	72		171.6	32.4		36	31.5
52.5	51.9		135.9	57.6		35.4	25.8
105.3	58.8		103.8	44.4		40.5	20.4
70.8	61.8		103.5	55.2		34.8	33.6

## Sheet: Fig. S3
Supp Figure 3b
Amplitude	WT	10.6309	10.102	9.096	9.7472	8.3324	8.0673	9.6422	9.4739	11.0007	9.5376	8.3302	8.2232	7.7139	9.9614
	NLG2 KO	10.0914	8.8544	8.9786	9.2441	7.3466	8.5394	9.9185	8.202	8.0965	6.7388	9.501	9.1031	8.1544	10.5672	8.2744	12.2071	10.5761	10.3715	8.5366	8.893	7.9662
Supp Figure 3c
Frequency	WT	0.9417	1.075	0.85	0.6083	0.7583	0.525	0.7417	0.9083	1.525	0.3167	0.45	0.7083	0.475	0.6833
	NLG2 KO	0.8167	1.075	0.5583	0.8417	0.3167	0.4583	0.925	0.5667	1.0333	0.4083	1.3917	0.7417	0.9417	1.1333	0.675	0.9667	0.82	0.9167	0.1833	0.675	0.7167

## Sheet: Fig. S4
Supp Figure 4c
	Current (pA)	0	20	40	60	80	100	120	140	160	180
WT	Frequency	1.6	4.7	9.9	17.2	23	27.3	31.6	35.4	40.7	44.5
	error	1.392	1.8382	2.5406	3.5207	4.1767	4.942	5.5722	5.6651	5.3314	5.3255
NLG2 KO	Frequency	0	1.7692	6.0769	12.6154	20.0769	26.3846	32.9231	37.8462	43.1538	46.75
	error	0	0.9946	2.3135	3.6118	4.6636	5.3667	5.7629	6.0615	5.9709	6.1486
0	WT	0	0	0	0	0	0	0	2	0	14	NLG2 KO	0	0	0	0	0	0	0	0	0	0	0	0	0
20		4	0	12	1	1	0	0	5	7	17		0	0	1	0	0	5	0	0	0	0	12	5	0
40		13	10	25	3	6	1	0	10	11	20		8	0	1	0	0	16	0	0	0	8	25	17	4
60		23	24	38	1	16	8	3	21	15	23		18	0	24	0	0	25	0	0	4	17	37	28	11
80		30	37	50	4	21	16	11	22	17	22		29	0	37	3	0	38	8	6	8	27	46	40	19
100		36	41	60	3	29	22	15	23	19	25		39	0	42	8	3	49	12	11	12	39	54	47	27
120		42	51	67	10	34	28	12	25	21	26		49	2	44	13	8	56	24	16	16	46	59	61	34
140		46	55	72	12	38	32	21	28	23	27		57	9	47	18	11	65	17	23	22	54	63	66	40
160		50	57	77	22	42	40	34	32	24	29		62	16	51	23	16	71	24	29	26	59	65	73	46
180		54	60	81	36	46	38	44	31	25	30		66	22	38	29	19	75	28	34	32	63	65	74	54
Supp Figure 4e
Amplitude	WT	13.4599	9.9632	10.1969	12.399	11.9073	9.3837	14.8798	11.3682	13.222	12.3436	8.0339	14.2572
	NLG2 KO	12.8351	14.5545	13.1936	11.1309	14.4598	12.1253	14.0592	10.2578	10.8541	10.8443
Supp Figure 4f
Frequency	WT	1.2656	0.8602	0.7266	1.0445	0.9395	0.7674	1.1157	1.2522	1.3081	0.6758	0.6554	0.9619
	NLG2 KO	1.5068	1.1787	1.8021	0.5151	1.678	1.5198	0.9894	0.3167	0.2153	0.4688

[truncated: 8 more sheets: Fig. S5, Fig. S6, Fig. S7, Fig. S8, Fig. S9, Fig. S10, Fig. S11, Fig. S13]
